# Supplementary material for: Anti-Tumor Efficacy of In Situ Vaccination Using Bacterial Outer Membrane Vesicles
Source: Cancers (Basel). 2023 Jun 24;15(13):3328. doi: 10.3390/cancers15133328 (PMC10340493; doi:10.3390/cancers15133328)
Supplement: Supplementary file 1 [file cancers-15-03328-s001.zip]

Archive with 1 entries (1 files):
- cancers-2394516-supplementary.pdf
